# Supplementary material for: Molecular Responses of Daphnids to Chronic Exposures to Pharmaceuticals
Source: Int J Mol Sci. 2023 Feb 17;24(4):4100. doi: 10.3390/ijms24044100 (PMC9964447; doi:10.3390/ijms24044100)
Supplement: Supplementary file 1 [file ijms-24-04100-s001.zip]

Archive with 1 entries (1 files):
- ijms-2218906-supplementary.xlsx
