# Supplementary material for: Molecular Responses of Daphnids to Chronic Exposures to Pharmaceuticals
Source: Int J Mol Sci. 2023 Feb 17;24(4):4100. doi: 10.3390/ijms24044100 (PMC9964447; doi:10.3390/ijms24044100)
Supplement: Supplementary file 1 [file ijms-24-04100-s001.zip › ijms-2218906-supplementary.xlsx]

## Sheet: Table S1.
Table S1. ANOVA analysis of the log2FC values used in the metabolic network reconstruction figure. The test correction for multiple testing of the ANOVA is the Benjamini-Hochberg correction, which was used for the overall dataset.
Analyte	P_adjusted	P_value	DMSO-Carbamazepine	Gemfibrozil-DMSO	Mix-DMSO
Acetyl.CoA	0.0336862	0.00679757	0.447792	0.273005	0.971429
AKG	0.595722	0.568644	0.535483	0.744914	0.459698
Alanine	0.135635	0.0863132	0.870194	0.680158	0.293428
Asparagine	0.0497646	0.0158342	0.188997	0.355167	0.00703512
Aspartate	0.0563699	0.0204981	0.102258	0.937704	0.111653
Cis.Aconitate	0.13817	0.0942071	0.628124	0.999011	0.532202
Citrate	0.00391801	0.000178091	0.0765312	0.000638192	0.0211279
Fructose.1.6BP	0.0320059	0.00316822	0.989578	0.986752	0.00303223
Fructose.6P	0.0336862	0.00765595	0.99417	0.073507	0.0723493
Fumarate	0.0476297	0.0129899	0.0920515	0.122666	0.00147228
Glucose	0.595048	0.540953	0.706057	0.997612	0.539616
Glucose.6P	0.0320059	0.00436445	0.306944	0.370078	0.00745587
Glutamate	0.113561	0.0671041	0.0181854	0.926154	0.0684288
Glutamine	0.0699136	0.037388	0.871081	0.0664818	0.0286568
Lactate	0.388735	0.318056	0.221276	0.305579	0.147423
Malate	0.0699136	0.0292469	0.00408396	0.688952	0.0661171
Oxalacetate	0.0699136	0.0376049	0.975783	0.0927118	0.409613
PEP	0.383118	0.296045	0.870082	0.757008	0.537419
Pyruvate	0.288983	0.210169	0.999997	0.99476	0.387317
Ribose.5P	0.856363	0.856363	0.999996	0.964677	0.938735
Ribulose.5P	0.45321	0.391408	0.884852	0.991537	0.524543
Succinate	0.0699136	0.0381347	0.913734	0.993209	0.0567282

## Sheet: Table S2.
Table S2. ANOVA analysis of the log2FC values used in the metabolic network reconstruction figure. The test correction for multiple testing of the ANOVA is the Benjamini-Hochberg correction, which was used for the overall dataset.
Analyte	P_adjusted	P_value	Diclofenac-Control	Gabapentin-Control	Metformin-Control	Mix-Control
Acetyl.CoA	0.0812594	0.0696509	0.999971	0.160468	0.996077	0.582082
AKG	0.00734694	0.000699709	0.202875	0.0242264	0.905987	0.998693
Asparagine	0.0156019	0.00668651	0.161979	0.331864	0.0080568	0.406125
Aspartate	0.0328302	0.0218868	0.85633	0.00278641	0.455103	0.999963
Cis.Aconitate	0.0142187	0.00541666	0.452184	0.000255247	0.000768927	0.0551974
Citrate	0.00994849	0.00142121	0.00779631	3.6092e-05	0.00278564	0.0380606
Fructose.1.6BP	0.0274512	0.0169936	0.309145	0.99959	0.785584	0.0283351
Fructose.6P	0.171374	0.169942	0.939023	0.855876	0.457137	0.986564
Fumarate	0.0222106	0.0116341	0.850362	0.0106947	0.999993	0.309853
Glucose	0.0128656	0.00428853	0.452113	0.00345231	0.620077	0.543644
Glucose.6P	0.0610195	0.0493967	0.745525	0.999991	0.99766	0.225794
Glutamate	0.0513581	0.03913	0.439205	0.00708164	0.201393	0.769736
Glutamine	0.171374	0.171374	0.00846784	0.348177	0.106333	0.265295
Lactate	0.0123856	0.00353874	0.109838	9.91836e-06	0.00115327	0.0325165
Malate	0.0121756	0.00289896	0.0572142	0.0824013	0.999436	0.423731
Oxalacetate	0.0264213	0.0150979	0.109515	0.0146658	0.273616	0.0400665
PEP	0.119161	0.107813	0.990169	0.484154	0.361952	0.889408
Pyruvate	0.0116032	0.00221013	0.436167	0.0023117	0.0419605	0.800202
Ribose.5P	0.0214217	0.0102008	0.375225	0.0295721	0.477114	0.591193
Ribulose.5P	0.00522066	0.000248603	0.154591	0.00220794	0.00392625	0.883308
Succinate	0.0499889	0.0357064	0.773163	0.470325	0.0712702	0.448075
